# Supplementary material for: Structural analysis of PLD3 reveals insights into the mechanism of lysosomal 5′ exonuclease-mediated nucleic acid degradation
Source: Nucleic Acids Res. 2023 Nov 22;52(1):370–84. doi: 10.1093/nar/gkad1114 (PMC10783504; doi:10.1093/nar/gkad1114)
Supplement: gkad1114_Supplemental_Files [file gkad1114_supplemental_files.zip]

Archive with 3 entries (3 files):
- hPLD3_movie.mpg
- SUPPLEMENTAL DATA.pdf
- SUPPLEMENTAL Video Legend.docx
